# Supplementary material for: Factors influencing patient and health care delays in Oropharyngeal Cancer
Source: J Otolaryngol Head Neck Surg. 2020 Apr 23;49:22. doi: 10.1186/s40463-020-00413-w (PMC7181590; doi:10.1186/s40463-020-00413-w)
Supplement: Supplementary file 1 — Additional file 1: Table 7. Patients who received palliative treatment [file 40463_2020_413_MOESM1_ESM.xlsx]

## Sheet: Taul1
Table 7. Patients who received palliative treatment
No.	Patient delay (in days)	PHC* delay (in days)	Age (in years) / sex**	Main symptom	Site	p16 status	TNM UICC, 7th edition	TNM UICC, 8th edition	Relevant patient factors	Probable reasons for palliative care
1.	284	0	73 / M	Difficulty swallowing	Multiple	Positive	T4bN0M1	T4N0M1	Former smoker	Massive primary tumor and lung metastasis
2.	212	1	68 / M	Weight loss	Lateral	Positive	T4aN1M0	T4N1M0	Smoker, previous heavy use of alcohol	Massive primary tumor, inoperable; comorbidities
3.	162	1	57 / M	Lump on the neck	Anterior	Positive	T4aN2cM0	T4N2M0	Smoker, previous heavy use of alcohol	Massive primary tumor, inoperable; comorbidities
4.	76	10	62 / M	Facial swelling	Lateral	Negative	T4aN2cM1	T4aN2cM1	Smoker, previous heavy use of alcohol	Massive primary tumor and lung metastasis
5.	75	16	71 / F	Lump on the neck	Anterior	Negative	T2N2cM1	T2N2cM1	Smoker, heavy use of alcohol	Lung metastasis
6.	5	0	80 / F	Pain	Anterior	Positive	T4bN2cM0	T4N2M0	Former smoker	Massive primary tumor, inoperable; comorbidities
*Primary health care
**M, male; F, female
