# Supplementary material for: Factors influencing patient and health care delays in Oropharyngeal Cancer
Source: J Otolaryngol Head Neck Surg. 2020 Apr 23;49:22. doi: 10.1186/s40463-020-00413-w (PMC7181590; doi:10.1186/s40463-020-00413-w)
Supplement: Supplementary file 2 — Additional file 2: Table 8. Patient delays exceeding 6 months [file 40463_2020_413_MOESM2_ESM.xlsx]

## Sheet: Taul1
Table 8. Patient delays exceeding 6 months
No.	Delay, in months	Age (in years) / sex*	Primary symptom	Site	p16 status	TNM UICC, 7th edition	TNM UICC, 8th edition	Relevant patient factors	Reason for seeking medical care
1.	12	74 / M	Throat pain**	Lateral	Not performed	T4aN1M0	T4aN1M0	Former smoker	Throat pain, weight loss, and hoarseness for over a year
2.	12	72 / M	Lump on the neck	Anterior	Negative	T1N2cM0	T1N2cM0	Smoker, heavy use of alcohol	Pain in the angle of the mandible and an enlarged lymph node
3.	12	66 / M	Other (tubercle under tongue)	Lateral	Positive	T2N0M0	T2N0M0	Former smoker, heavy use of alcohol	Painless tubercle under the tongue (not related to the disease)
4.	11	66 / M	Difficulty breathing	Lateral	Negative	T1N2aM0	T1N2aM0	Smoker, heavy use of alcohol	Short attacks of difficulty breathing lasting for a few seconds
5.	9	73 / M	Difficulty swallowing	Multiple	Positive	T4bN0M1	T4N0M1	Former smoker	Pain in the mandible, difficulty swallowing, and weight loss
6.	7	66 / M	Difficulty swallowing	Anterior	Negative	T1N0M0	T1N0M0	Former smoker, previous heavy use of alcohol	Difficulty swallowing was thought to be caused by gastroesophageal reflux
7.	7	68 / M	Weight loss	Lateral	Positive	T4aN1M0	T4N1M0	Smoker, previous heavy use of alcohol	Weight loss and anemia
8.	6	44 / F	Other (peritonsillar abscess)	Lateral	Positive	T2N0M0	T2N0M0	No smoking or heavy use of alcohol	Enlarged tonsil and increased snoring
9.	6	40 / F	Lump on the neck	Lateral	Positive	T2N2bM0	T2N1M0	No smoking or heavy use of alcohol	Enlarged lymph node
*M, male; F, female
**Patient reported "incidental finding" as the most important initial symptom, but throat pain was mentioned in the patient records.
