# Supplementary material for: Factors influencing patient and health care delays in Oropharyngeal Cancer
Source: J Otolaryngol Head Neck Surg. 2020 Apr 23;49:22. doi: 10.1186/s40463-020-00413-w (PMC7181590; doi:10.1186/s40463-020-00413-w)
Supplement: Supplementary file 3 — Additional file 3: Table 9. Primary health-care (PHC) delays exceeding 3 months [file 40463_2020_413_MOESM3_ESM.xlsx]

## Sheet: Taul1
Table 9. Primary health-care (PHC) delays exceeding 3 months
No.	Delay, in months	Age (in years) / sex*	Main symptom	Site	p16 status	TNM UICC, 7th edition	TNM UICC, 8th edition	Relevant patient factors	Probable reasons for primary health care delay
1.	29	65 / M	Lump on the neck	Anterior	Positive	T4aN3M0	T4N3M0	Former smoker	Two cancers: the biopsied neck metastasis was mistaken for lung cancer
2.	13	72 / M	Lump on the neck	Anterior	Negative	T1N2cM0	T1N2cM0	Smoker, heavy use of alcohol	Enlarged lymph node was reported as reactive during ultrasound
3.	5	66 / M	Difficulty swallowing	Anterior	Negative	T1N0M0	T1N0M0	Former smoker, previous heavy use of alcohol	Difficulty swallowing was thought to be caused by gastroesophageal reflux
4.	5	60 / M	Lump on the neck	Lateral	Positive	T4aN2cM0	T4N2M0	Former smoker, heavy use of alcohol	Enlarged lymph node was reported as reactive during ultrasound
5.	4	64 / F	Lump on the neck	Anterior	Positive	T1N2bM0	T1N1M0	Former smoker	Initially, the histopathology from a neck lump revealed salivary gland tissue; a second sample showed a malignant lymph node
6.	4	46 / F	Lump on the neck	Lateral	Positive	T1N2bM0	T1N1M0	Former smoker	An enlarged lymph node was followed at the health-care center, where ultrasound and computed tomography were performed
7.	4	78 / M	Difficulty swallowing	Lateral	Positive	T4aN2cM0	T4N2M0	Former smoker	Enlarged tonsil, for which the general practitioner advised the patient to visit a otorhinolaryngologist if the symptom persisted
8.	3	62 / F	Ulceration	Lateral	Positive	T2N0M0	T2N0M0	Former smoker, heavy use of alcohol	The lesion in the tonsil was identified as a retention cyst
*M, male; F, female
